# Supplementary material for: Brain Networks Reveal the Effects of Antipsychotic Drugs on Schizophrenia Patients and Controls
Source: Front Psychiatry. 2019 Sep 12;10:611. doi: 10.3389/fpsyt.2019.00611 (PMC6752631; doi:10.3389/fpsyt.2019.00611)
Supplement: Supplementary file 1 [file DataSheet_1.xlsx]

## Sheet: Clustering
	37	38	39	40	41	42	43	44	45	46	47	48	49	50
CA1	0.732137	0.737304	0.740239	0.744828	0.749879	0.754222	0.758042	0.763998	0.769417	0.773848	0.778568	0.784008	0.788556	0.79132
CA3	0.707188	0.712375	0.716552	0.721168	0.72488	0.728234	0.732902	0.736479	0.739754	0.744003	0.747236	0.752494	0.756826	0.759786
CA4	0.718858	0.722437	0.729817	0.735128	0.744254	0.74793	0.752531	0.752473	0.75581	0.761295	0.764866	0.769347	0.775093	0.780243
CA5	0.742143	0.746323	0.749655	0.753527	0.758952	0.763702	0.772458	0.77621	0.779327	0.784978	0.787896	0.790406	0.793208	0.796045
CA6	0.721885	0.726536	0.731231	0.733428	0.737838	0.741158	0.744803	0.749147	0.753306	0.756916	0.760264	0.764049	0.768531	0.772251
CA7	0.67559	0.680744	0.683611	0.688285	0.693165	0.698414	0.702595	0.706643	0.711102	0.717987	0.721105	0.725131	0.729467	0.733591
CA8	0.689949	0.695031	0.69941	0.703596	0.707855	0.710435	0.713884	0.718723	0.726193	0.729545	0.734483	0.738195	0.744428	0.747244
CA9	0.725993	0.728975	0.7328	0.736719	0.740001	0.744459	0.752019	0.758931	0.761971	0.765886	0.769302	0.772071	0.774764	0.778229
CA10	0.736264	0.741181	0.744369	0.749724	0.754419	0.75726	0.763325	0.767408	0.769653	0.771556	0.775359	0.778644	0.786513	0.787548
CA11	0.693189	0.695158	0.698202	0.704451	0.708411	0.714106	0.718567	0.723233	0.727073	0.732023	0.736543	0.741522	0.746152	0.751427
CA12	0.723888	0.72876	0.730808	0.73796	0.740438	0.744743	0.748787	0.752505	0.755692	0.762491	0.765607	0.773548	0.776484	0.780085
CA13	0.694293	0.699464	0.709371	0.712226	0.716832	0.721015	0.726438	0.730294	0.734831	0.741313	0.745853	0.750123	0.754159	0.759101
CA14	0.691752	0.701043	0.708761	0.713574	0.719669	0.723974	0.728967	0.734213	0.738308	0.742436	0.747907	0.753323	0.757729	0.761169
CA15	0.726162	0.732552	0.737458	0.740101	0.745539	0.750731	0.755546	0.759832	0.764121	0.76823	0.771572	0.774762	0.778942	0.782152
CP1	0.649045	0.65331	0.65878	0.663628	0.667745	0.672584	0.676943	0.681726	0.685667	0.68949	0.693109	0.698482	0.703039	0.707579
CP3	0.676477	0.680639	0.684632	0.688542	0.692619	0.696599	0.700582	0.705529	0.71015	0.714787	0.719576	0.724187	0.727523	0.731717
CP4	0.650457	0.654031	0.657656	0.662513	0.667088	0.671263	0.675681	0.680857	0.686158	0.691805	0.696145	0.699974	0.705231	0.709638
CP5	0.678969	0.682554	0.687241	0.692186	0.696004	0.699881	0.705016	0.709388	0.714159	0.719224	0.724604	0.729503	0.733881	0.737663
CP6	0.719715	0.726883	0.734081	0.739729	0.745745	0.7525	0.756433	0.760886	0.764118	0.770004	0.775167	0.780359	0.784131	0.788462
CP7	0.657059	0.664052	0.668701	0.674214	0.67925	0.683952	0.688632	0.693603	0.697067	0.702262	0.707704	0.712071	0.715943	0.720358
CP8	0.680835	0.684912	0.688709	0.693137	0.696629	0.701164	0.704313	0.708594	0.712336	0.716649	0.7198	0.723546	0.728305	0.732388
CP9	0.687179	0.691318	0.694908	0.699736	0.704736	0.708988	0.713361	0.719384	0.723665	0.728075	0.733207	0.737419	0.741416	0.745527
CP11	0.688252	0.692845	0.697736	0.703357	0.707069	0.713449	0.718792	0.723496	0.727753	0.731509	0.735225	0.739998	0.745214	0.749665
CP12	0.701935	0.705388	0.708339	0.712146	0.715363	0.720969	0.725093	0.7294	0.732135	0.736849	0.739888	0.744363	0.748693	0.753167
CP13	0.686132	0.690898	0.696552	0.702387	0.707543	0.712062	0.717884	0.722209	0.726396	0.732623	0.73704	0.7422	0.746991	0.751324
CP14	0.6817	0.685365	0.68918	0.694678	0.69941	0.704335	0.709081	0.713076	0.718413	0.723434	0.726961	0.731141	0.736195	0.741783
CP15	0.625656	0.629951	0.635359	0.639889	0.645364	0.650909	0.655691	0.660438	0.666312	0.671696	0.677118	0.681556	0.686618	0.691452
CS1	0.655367	0.659687	0.663426	0.666339	0.669833	0.672125	0.675019	0.678584	0.681387	0.682044	0.685929	0.689986	0.693743	0.697201
CS3	0.681538	0.685063	0.688303	0.691075	0.693529	0.697328	0.700054	0.704021	0.707636	0.711537	0.716123	0.719488	0.722012	0.725344
CS4	0.668316	0.673289	0.678042	0.683639	0.687771	0.692873	0.697628	0.701849	0.707447	0.711511	0.715293	0.720481	0.725872	0.7302
CS5	0.698291	0.70208	0.706644	0.709173	0.71145	0.715038	0.718072	0.722858	0.727673	0.732101	0.735283	0.739677	0.744006	0.748145
CS6	0.743575	0.748844	0.754232	0.757828	0.76095	0.765692	0.770109	0.772668	0.776467	0.780516	0.788579	0.793291	0.796813	0.800248
CS7	0.660506	0.666096	0.670521	0.674366	0.678508	0.682902	0.687425	0.69184	0.696349	0.700764	0.705521	0.710643	0.715262	0.719503
CS9	0.703294	0.706904	0.709999	0.713268	0.719565	0.724953	0.729122	0.735359	0.740317	0.743992	0.748009	0.753069	0.756649	0.76159
CS11	0.719261	0.722712	0.728006	0.735433	0.739072	0.742577	0.746481	0.748393	0.752779	0.756726	0.760617	0.764424	0.768008	0.775269
CS12	0.707065	0.710442	0.713254	0.717181	0.722761	0.726312	0.731254	0.735052	0.738545	0.743143	0.746281	0.752753	0.756534	0.760445
CS13	0.731143	0.736038	0.739478	0.741521	0.745553	0.749071	0.752598	0.757483	0.761182	0.764041	0.767944	0.771653	0.776207	0.782877
CS14	0.70355	0.706672	0.710502	0.715538	0.717382	0.720884	0.723934	0.727122	0.731075	0.733569	0.739054	0.74308	0.747449	0.757659
CS15	0.7195	0.724507	0.729411	0.733363	0.737848	0.742306	0.747276	0.752335	0.756561	0.760231	0.764873	0.77028	0.773584	0.777892
PA1	0.635473	0.639746	0.645	0.649423	0.654811	0.659274	0.66544	0.67144	0.676032	0.681481	0.687681	0.69306	0.698284	0.707023
PA2	0.656232	0.660673	0.665178	0.669907	0.674768	0.679363	0.683307	0.688948	0.694334	0.698541	0.704056	0.708499	0.713297	0.717352
PA4	0.574399	0.579528	0.584751	0.590302	0.596132	0.601383	0.606917	0.612328	0.618345	0.624644	0.629368	0.635899	0.641747	0.648485
PA6	0.680083	0.683853	0.688678	0.692147	0.695533	0.698837	0.702643	0.705614	0.709086	0.711876	0.715519	0.718886	0.722681	0.727667
PA7	0.639047	0.642682	0.646941	0.651865	0.657245	0.662062	0.665914	0.67127	0.676084	0.680789	0.684952	0.690189	0.695064	0.700536
PA8	0.71442	0.722096	0.726822	0.732347	0.737692	0.741348	0.746327	0.750308	0.754439	0.755261	0.759924	0.765256	0.768817	0.773024
PA9	0.65855	0.664072	0.669046	0.67417	0.678837	0.68427	0.690037	0.694707	0.699448	0.704782	0.709844	0.714995	0.719684	0.725806
PA10	0.667452	0.672019	0.676771	0.68175	0.686723	0.691257	0.695528	0.700428	0.705004	0.710121	0.714628	0.719484	0.724589	0.728525
PA12	0.611265	0.616273	0.621175	0.626605	0.632088	0.637282	0.64203	0.646275	0.65061	0.655504	0.65982	0.664504	0.67017	0.675065
PP1	0.637662	0.64188	0.645036	0.648523	0.652869	0.656914	0.660889	0.665908	0.670864	0.674633	0.679119	0.68437	0.689262	0.69445
PP2	0.669716	0.674178	0.678943	0.68321	0.687067	0.691995	0.694252	0.698191	0.702649	0.70731	0.711234	0.716697	0.721116	0.724876
PP3	0.650049	0.655219	0.660275	0.665464	0.671356	0.675544	0.680742	0.685448	0.690375	0.694819	0.69909	0.704858	0.709892	0.715024
PP4	0.598758	0.604832	0.611315	0.616328	0.622265	0.628525	0.635053	0.640892	0.647178	0.652265	0.658258	0.663844	0.669737	0.67577
PP5	0.573669	0.57812	0.582017	0.587143	0.592526	0.598297	0.604018	0.607963	0.613034	0.618453	0.623284	0.628725	0.634432	0.639302
PP6	0.648923	0.652818	0.65738	0.661819	0.665304	0.669324	0.673351	0.677401	0.681666	0.686331	0.690563	0.697271	0.701552	0.706733
PP7	0.627511	0.633557	0.638699	0.642797	0.646915	0.65166	0.659913	0.664818	0.6693	0.674255	0.679887	0.684791	0.689116	0.694207
PP8	0.723777	0.732718	0.739522	0.743711	0.746567	0.751472	0.755694	0.759779	0.768381	0.773366	0.777774	0.780653	0.784558	0.788845
PP9	0.644612	0.649439	0.654598	0.659827	0.66605	0.669888	0.675241	0.680507	0.68638	0.69084	0.696532	0.701229	0.706388	0.711641
PP10	0.659391	0.663346	0.667595	0.672897	0.67798	0.68171	0.686577	0.690961	0.696248	0.701922	0.706845	0.712145	0.720769	0.725036
PP11	0.63154	0.636655	0.641605	0.646547	0.650269	0.654878	0.659978	0.665774	0.671178	0.675852	0.681089	0.685757	0.689933	0.695219
PP12	0.632259	0.636335	0.640026	0.643259	0.647466	0.651601	0.655926	0.661071	0.664687	0.669936	0.674701	0.678811	0.68334	0.688054
PS1	0.644303	0.648605	0.652835	0.656681	0.661578	0.666724	0.672241	0.676783	0.681667	0.686158	0.690271	0.694592	0.698301	0.702843
PS2	0.66868	0.673606	0.676774	0.680368	0.685199	0.688606	0.692208	0.695923	0.700185	0.705206	0.709537	0.714533	0.718609	0.723554
PS4	0.596685	0.603575	0.609317	0.615571	0.621316	0.627925	0.634557	0.639826	0.645802	0.651535	0.65689	0.663116	0.668627	0.675065
PS6	0.668017	0.672673	0.676281	0.680985	0.684725	0.689969	0.694431	0.698047	0.702924	0.707609	0.713091	0.717984	0.723309	0.727709
PS7	0.64428	0.649271	0.653775	0.659764	0.665473	0.670816	0.675339	0.680453	0.685591	0.690435	0.695726	0.70106	0.705894	0.711438
PS8	0.734978	0.73966	0.744296	0.74797	0.752397	0.757244	0.761839	0.764479	0.768389	0.775655	0.781281	0.785538	0.789224	0.79202
PS9	0.670287	0.674212	0.677873	0.682659	0.687947	0.693094	0.69844	0.703136	0.707134	0.71145	0.716796	0.721844	0.727102	0.732439
PS10	0.682167	0.687395	0.692485	0.697951	0.703119	0.708921	0.713199	0.717894	0.722762	0.726852	0.731333	0.735137	0.739647	0.744457
PS11	0.626777	0.631473	0.636199	0.641069	0.646684	0.651041	0.655786	0.660538	0.664976	0.67021	0.675367	0.680394	0.685283	0.689827
PS12	0.627033	0.631625	0.63564	0.640106	0.64462	0.650086	0.654948	0.660688	0.665538	0.671259	0.677534	0.68305	0.688523	0.693799

## Sheet: Efficiency
	37	38	39	40	41	42	43	44	45	46	47	48	49	50
CA1	0.65899	0.665357	0.671696	0.678163	0.6841	0.69023	0.696591	0.702521	0.708513	0.714781	0.720755	0.726681	0.73297	0.738496
CA3	0.673008	0.678809	0.68454	0.69037	0.695968	0.701567	0.70712	0.7128	0.718714	0.724034	0.729459	0.735182	0.7405	0.74585
CA4	0.660427	0.666837	0.672818	0.679242	0.685132	0.691242	0.697248	0.7036	0.709123	0.715274	0.721073	0.727159	0.733127	0.738736
CA5	0.639866	0.645903	0.652981	0.660301	0.666919	0.673235	0.680065	0.685658	0.691452	0.698178	0.706419	0.712443	0.718771	0.724801
CA6	0.671881	0.678068	0.683985	0.689779	0.69525	0.701192	0.706635	0.712172	0.717905	0.723798	0.729474	0.734938	0.740316	0.745638
CA7	0.675329	0.680993	0.686804	0.692278	0.697749	0.703412	0.708851	0.714239	0.7195	0.725191	0.730748	0.736033	0.741275	0.746546
CA8	0.672203	0.67826	0.684167	0.689893	0.695457	0.701213	0.706815	0.712516	0.718518	0.724421	0.730065	0.735271	0.740879	0.746271
CA9	0.669593	0.675657	0.681422	0.686971	0.692894	0.698502	0.704975	0.71115	0.716732	0.722269	0.72771	0.733206	0.738683	0.743919
CA10	0.662669	0.668985	0.675376	0.681373	0.687726	0.693597	0.700414	0.706218	0.712169	0.718084	0.723608	0.730181	0.736045	0.742832
CA11	0.671566	0.677852	0.683807	0.689597	0.695821	0.701613	0.707374	0.713211	0.718759	0.724522	0.729885	0.735319	0.740745	0.746032
CA12	0.670336	0.676403	0.682509	0.68877	0.694401	0.700447	0.706163	0.711844	0.717435	0.722933	0.728782	0.734361	0.739764	0.7452
CA13	0.671176	0.677205	0.6834	0.689109	0.694785	0.700391	0.706074	0.71162	0.717415	0.723012	0.728576	0.734235	0.739486	0.744753
CA14	0.667943	0.674305	0.68008	0.685661	0.691893	0.697364	0.702925	0.708574	0.71409	0.719569	0.724799	0.730261	0.735609	0.741225
CA15	0.662186	0.668284	0.674235	0.68066	0.686907	0.693153	0.698962	0.704928	0.710908	0.717132	0.72306	0.729074	0.734676	0.740308
CP1	0.681742	0.687248	0.692628	0.69799	0.703237	0.708417	0.713638	0.718836	0.723966	0.729097	0.734227	0.739368	0.744487	0.749621
CP3	0.680484	0.685856	0.691157	0.696355	0.701745	0.707023	0.712474	0.717744	0.722909	0.728164	0.733377	0.738504	0.743937	0.749026
CP4	0.678893	0.684622	0.690348	0.695872	0.701273	0.706667	0.711947	0.717333	0.722668	0.727893	0.733161	0.738329	0.743562	0.748809
CP5	0.678986	0.684633	0.690234	0.695724	0.701097	0.706432	0.711706	0.716946	0.722249	0.72758	0.732835	0.737965	0.743156	0.7484
CP6	0.65498	0.660991	0.667506	0.674184	0.68012	0.686587	0.692733	0.69844	0.705109	0.711005	0.717596	0.723179	0.728938	0.734778
CP7	0.678803	0.684524	0.690059	0.695421	0.700598	0.706003	0.711177	0.716324	0.721671	0.726803	0.731961	0.737095	0.742396	0.747513
CP8	0.673704	0.679498	0.685204	0.691024	0.69667	0.702191	0.707967	0.713647	0.719149	0.725041	0.73041	0.73592	0.74127	0.746563
CP9	0.674739	0.680766	0.686903	0.692791	0.698564	0.704155	0.709647	0.715077	0.720486	0.725853	0.731284	0.736668	0.741933	0.747285
CP11	0.67764	0.683323	0.688905	0.694376	0.699853	0.705351	0.710826	0.716258	0.72149	0.72688	0.732105	0.737311	0.742521	0.747748
CP12	0.67717	0.683085	0.688914	0.694319	0.69974	0.705133	0.710508	0.715801	0.721089	0.726391	0.731863	0.737084	0.742329	0.747511
CP13	0.671638	0.677385	0.682915	0.688671	0.694287	0.699781	0.705286	0.711035	0.717237	0.722701	0.728238	0.733658	0.739089	0.744434
CP14	0.677282	0.682755	0.688135	0.693632	0.698861	0.704139	0.709525	0.714799	0.720005	0.725197	0.730869	0.736014	0.741179	0.746625
CP15	0.682846	0.688211	0.6935	0.698775	0.703908	0.709069	0.714207	0.719356	0.724471	0.729506	0.734629	0.739656	0.744711	0.749754
CS1	0.680804	0.686469	0.691929	0.697442	0.702907	0.70833	0.71371	0.718874	0.724164	0.729487	0.734602	0.739634	0.744726	0.749754
CS3	0.681318	0.686817	0.692295	0.69758	0.702896	0.708087	0.713325	0.718618	0.723862	0.72892	0.734026	0.739148	0.744237	0.749371
CS4	0.676862	0.682514	0.688133	0.693747	0.699099	0.704398	0.709841	0.715306	0.720728	0.726459	0.73176	0.737087	0.742286	0.747479
CS5	0.66974	0.675907	0.682317	0.688509	0.694742	0.700559	0.706455	0.712053	0.718015	0.723559	0.729178	0.734703	0.740111	0.745511
CS6	0.645899	0.653927	0.659838	0.667453	0.673844	0.680192	0.687597	0.693769	0.699915	0.706666	0.712161	0.718308	0.724104	0.730098
CS7	0.680038	0.685479	0.691	0.696486	0.701851	0.707148	0.71258	0.717797	0.722992	0.728289	0.733465	0.73861	0.743933	0.749071
CS9	0.67043	0.676997	0.68306	0.689184	0.695572	0.701214	0.707406	0.713312	0.718804	0.724355	0.730132	0.735599	0.741205	0.746929
CS11	0.668192	0.674258	0.680367	0.68664	0.69246	0.698278	0.704382	0.710514	0.716425	0.722165	0.727836	0.733167	0.738708	0.74479
CS12	0.674184	0.679982	0.685653	0.691858	0.69751	0.703047	0.70831	0.713777	0.718972	0.724212	0.729651	0.734907	0.74007	0.745647
CS13	0.66996	0.676625	0.682757	0.688823	0.69499	0.700765	0.70628	0.712203	0.717917	0.723381	0.728858	0.734204	0.739745	0.745014
CS14	0.67339	0.678771	0.684082	0.689454	0.695409	0.701106	0.706418	0.712227	0.717562	0.723235	0.728797	0.734026	0.739177	0.744443
CS15	0.670062	0.676182	0.682104	0.687968	0.693997	0.69976	0.705236	0.710739	0.716222	0.722253	0.727805	0.733599	0.739249	0.744722
PA1	0.67843	0.684033	0.689555	0.695089	0.700477	0.705871	0.711243	0.716557	0.721853	0.727167	0.732399	0.737649	0.742995	0.748155
PA2	0.676091	0.681875	0.687773	0.693271	0.699029	0.704564	0.710184	0.715545	0.721077	0.726488	0.732035	0.737503	0.742834	0.748233
PA4	0.683706	0.688901	0.694061	0.699199	0.704269	0.70935	0.714544	0.719705	0.724736	0.72976	0.73483	0.739872	0.744896	0.74992
PA6	0.677245	0.683062	0.688903	0.694771	0.700401	0.705933	0.711435	0.716804	0.722162	0.727754	0.733066	0.738272	0.743804	0.748942
PA7	0.683119	0.688431	0.693625	0.698756	0.703946	0.70908	0.714157	0.719405	0.724493	0.729605	0.734712	0.739728	0.74476	0.749837
PA8	0.660685	0.666746	0.672378	0.67837	0.684105	0.691331	0.697042	0.703033	0.708542	0.714149	0.719654	0.725075	0.730426	0.735743
PA9	0.676313	0.681886	0.687407	0.693045	0.69832	0.703734	0.709209	0.714643	0.719883	0.725172	0.730579	0.735891	0.741325	0.746644
PA10	0.677998	0.683562	0.68884	0.694223	0.699506	0.704959	0.71043	0.715958	0.721161	0.726492	0.731698	0.737048	0.742238	0.747422
PA12	0.684199	0.689352	0.694494	0.69959	0.704667	0.709721	0.714772	0.719818	0.724865	0.729878	0.734917	0.739929	0.744946	0.749966
PP1	0.682152	0.687574	0.692935	0.698338	0.703685	0.70891	0.714063	0.719208	0.724334	0.729453	0.734541	0.739588	0.744654	0.749685
PP2	0.670578	0.676715	0.683303	0.689375	0.695328	0.701021	0.70726	0.713088	0.718779	0.724402	0.730082	0.735793	0.741552	0.747175
PP3	0.678353	0.684078	0.689841	0.695533	0.701031	0.706714	0.712121	0.71743	0.722802	0.728012	0.733237	0.738367	0.743581	0.748749
PP4	0.682156	0.687456	0.692753	0.698058	0.703287	0.708508	0.713645	0.718817	0.723944	0.729047	0.734189	0.739277	0.7444	0.749666
PP5	0.684787	0.689841	0.694862	0.699885	0.704898	0.709945	0.714965	0.719962	0.724986	0.729984	0.734993	0.739986	0.744995	0.75
PP6	0.678665	0.684342	0.689912	0.695692	0.701171	0.706553	0.712233	0.717547	0.722783	0.727989	0.733241	0.738504	0.743687	0.748942
PP7	0.682647	0.687815	0.693006	0.698198	0.703343	0.708504	0.713706	0.718806	0.723974	0.729066	0.73428	0.739429	0.744494	0.749644
PP8	0.661323	0.667215	0.673979	0.679776	0.685742	0.692101	0.697813	0.703519	0.710059	0.715789	0.721646	0.727498	0.733987	0.739556
PP9	0.678698	0.684093	0.689784	0.69504	0.700352	0.705706	0.711018	0.716372	0.721676	0.727227	0.732452	0.73781	0.743069	0.748313
PP10	0.679106	0.684723	0.690126	0.695557	0.700773	0.70613	0.711367	0.716593	0.721809	0.726996	0.732139	0.737342	0.742824	0.747951
PP11	0.681452	0.686882	0.692145	0.697499	0.702784	0.708043	0.713274	0.718605	0.723765	0.728979	0.734067	0.739194	0.744282	0.749352
PP12	0.683422	0.688632	0.693849	0.699135	0.70425	0.709346	0.714408	0.719473	0.724626	0.729677	0.734739	0.739789	0.744874	0.749898
PS1	0.68001	0.685902	0.691428	0.696854	0.702128	0.707996	0.713308	0.718487	0.723697	0.728805	0.733969	0.739122	0.744229	0.749299
PS2	0.676298	0.68233	0.688473	0.694342	0.699942	0.705535	0.711113	0.716762	0.722366	0.727576	0.733135	0.738454	0.743789	0.748965
PS4	0.682702	0.687885	0.693038	0.69816	0.703389	0.708591	0.713873	0.718984	0.724118	0.729172	0.734265	0.73933	0.744411	0.749465
PS6	0.67352	0.679392	0.68513	0.691682	0.697415	0.703088	0.708658	0.714497	0.72029	0.725822	0.731155	0.736693	0.741956	0.74745
PS7	0.682049	0.687369	0.692704	0.697876	0.703044	0.70833	0.713513	0.718768	0.724076	0.72929	0.734393	0.739459	0.744517	0.749575
PS8	0.667894	0.673572	0.679765	0.686201	0.692167	0.698068	0.703685	0.709265	0.715119	0.720849	0.726288	0.731742	0.737479	0.742905
PS9	0.674633	0.680757	0.686753	0.692325	0.698333	0.704166	0.709577	0.715234	0.720675	0.726048	0.731508	0.736923	0.742261	0.747672
PS10	0.678129	0.683936	0.689297	0.694738	0.700115	0.705577	0.710942	0.716266	0.721737	0.726924	0.732081	0.737453	0.742682	0.747839
PS11	0.680995	0.686588	0.692018	0.697584	0.702885	0.70817	0.713418	0.718677	0.723993	0.729153	0.734356	0.739429	0.744544	0.749632
PS12	0.681365	0.686692	0.692522	0.697868	0.70307	0.70833	0.713755	0.718992	0.724129	0.729256	0.734409	0.739516	0.744601	0.749651

## Sheet: Assortativity
	37	38	39	40	41	42	43	44	45	46	47	48	49	50
CA1	0.0835907	0.0774357	0.0745391	0.0778415	0.0788213	0.0786159	0.0771781	0.0763529	0.071366	0.0692664	0.0707898	0.0724326	0.0736982	0.0765134
CA3	0.0741613	0.070293	0.068827	0.0690355	0.0667423	0.0630753	0.0620631	0.0594105	0.0556968	0.0510325	0.0535959	0.0505914	0.0470187	0.0436678
CA4	0.0789925	0.0739485	0.0734728	0.0728901	0.0653182	0.0626328	0.0573893	0.0582288	0.0582854	0.0509814	0.0496355	0.0458458	0.0436852	0.0422815
CA5	0.0778046	0.0748887	0.0728954	0.0689805	0.0622038	0.0551758	0.0529286	0.0479474	0.0452448	0.043541	0.0445371	0.0425892	0.0385902	0.0369785
CA6	0.0577069	0.054446	0.0504622	0.0490312	0.0447405	0.0392267	0.0369825	0.0348462	0.0317225	0.0296098	0.0288367	0.0256308	0.0251335	0.0238181
CA7	0.0775953	0.0720575	0.0710165	0.0660057	0.062351	0.0554418	0.0523447	0.0510096	0.0471509	0.0445695	0.0386677	0.0353602	0.0333358	0.030447
CA8	0.142156	0.140675	0.14086	0.134673	0.130161	0.127006	0.124938	0.11973	0.114548	0.114167	0.110591	0.108192	0.106251	0.103199
CA9	0.0933096	0.0881796	0.0798564	0.0754844	0.0704452	0.0630877	0.0568123	0.0527675	0.0522636	0.0456759	0.0405325	0.0369226	0.0303781	0.0283856
CA10	0.142912	0.138377	0.136264	0.131207	0.130463	0.128499	0.125368	0.123438	0.122154	0.119843	0.121202	0.1203	0.120718	0.117091
CA11	0.0467549	0.0469924	0.0477382	0.0446008	0.0445018	0.0417518	0.0415297	0.0412258	0.0393656	0.0392259	0.0370265	0.0357766	0.0347497	0.0335377
CA12	0.168348	0.16352	0.158869	0.158641	0.15776	0.151538	0.150015	0.147189	0.142841	0.141898	0.139038	0.134652	0.129573	0.124839
CA13	0.0515192	0.0496087	0.047014	0.0480481	0.0409844	0.0390123	0.0344657	0.0332044	0.0280479	0.0264861	0.0219749	0.0211248	0.0196867	0.0160024
CA14	0.0632338	0.0591652	0.0530538	0.0494958	0.0463075	0.0418173	0.0412421	0.0390133	0.0342192	0.0325718	0.0281794	0.0243133	0.0240328	0.0241312
CA15	0.190355	0.188687	0.187446	0.182833	0.178127	0.176433	0.174473	0.17117	0.167378	0.167858	0.164311	0.15938	0.155822	0.152538
CP1	0.0955021	0.0869162	0.0801576	0.074021	0.0708421	0.0670328	0.0653174	0.0584604	0.0559177	0.0545442	0.0534666	0.0505242	0.0482836	0.0437179
CP3	0.0309926	0.0292538	0.0273698	0.0246206	0.0239072	0.021875	0.0205228	0.0174869	0.0155543	0.0130608	0.0121408	0.00971883	0.00863017	0.00736069
CP4	0.146192	0.142159	0.136689	0.132327	0.13152	0.127604	0.124488	0.118319	0.113225	0.108082	0.106185	0.101417	0.0972192	0.0954385
CP5	0.110492	0.105879	0.101436	0.0976399	0.0930394	0.0866127	0.0791659	0.0730511	0.0657735	0.0578785	0.0510421	0.04514	0.0429685	0.0386602
CP6	0.0742964	0.0737601	0.0770014	0.0798698	0.078619	0.080671	0.0825679	0.0814748	0.0817083	0.0821878	0.0866039	0.0889277	0.0916544	0.092162
CP7	0.0305382	0.0260785	0.023529	0.0217737	0.0182407	0.0134428	0.00956824	0.00483379	0.00315618	0.00259735	-0.00235817	-0.00445203	-0.00671119	-0.00638799
CP8	0.287437	0.283773	0.278034	0.274421	0.273692	0.268818	0.2647	0.261069	0.256904	0.253517	0.252937	0.249069	0.243686	0.242898
CP9	0.173101	0.170177	0.168134	0.167286	0.166547	0.162341	0.159713	0.152433	0.150493	0.147931	0.143877	0.143201	0.144306	0.1412
CP11	0.0572429	0.0556264	0.0543121	0.0507801	0.0509464	0.0470067	0.0422872	0.0390276	0.0385411	0.0369483	0.0353358	0.0330942	0.0313122	0.0277267
CP12	0.0866652	0.0847761	0.0823886	0.0789113	0.0777366	0.0739054	0.0704101	0.0694542	0.0701905	0.0661209	0.0609137	0.0557293	0.0505517	0.0462223
CP13	0.10892	0.103642	0.0969269	0.0870974	0.082135	0.0802508	0.073633	0.069156	0.0645009	0.0593219	0.0545207	0.0505831	0.0462193	0.0445804
CP14	0.0586425	0.0539697	0.0489539	0.0401395	0.0347491	0.0292366	0.0216837	0.0167225	0.012494	0.00908341	0.00353458	-0.00160327	-0.00580039	-0.00923017
CP15	0.135364	0.130131	0.124159	0.120705	0.114566	0.11258	0.107133	0.102573	0.0952863	0.0901588	0.0846094	0.0801747	0.0746524	0.0701262
CS1	0.304447	0.292944	0.282655	0.273248	0.265915	0.255782	0.244469	0.236132	0.231551	0.222037	0.216592	0.205001	0.196148	0.18955
CS3	0.0720323	0.0648729	0.0574791	0.0531487	0.0478982	0.044685	0.0415246	0.0342609	0.0272625	0.0222173	0.0185826	0.0117731	0.00892608	0.00682498
CS4	0.10346	0.0970207	0.0909517	0.0874132	0.0845594	0.0792816	0.0735233	0.0709918	0.0662693	0.0652775	0.0620308	0.0577531	0.055672	0.0553964
CS5	0.20266	0.200174	0.197078	0.195432	0.192783	0.190109	0.188265	0.182285	0.17276	0.170593	0.166473	0.160495	0.159784	0.154726
CS6	0.0765999	0.0739975	0.0702657	0.0659588	0.0636578	0.0609872	0.0602932	0.0566636	0.0507729	0.0478006	0.0424123	0.0422088	0.0428577	0.0425322
CS7	0.125295	0.119423	0.113877	0.111907	0.10529	0.0991157	0.0945572	0.0902042	0.0856377	0.0807443	0.0750931	0.0699676	0.0641673	0.0608741
CS9	0.146887	0.141981	0.14265	0.140968	0.135344	0.13151	0.126675	0.123516	0.120689	0.119589	0.115971	0.11121	0.10921	0.103725
CS11	0.292683	0.28681	0.282774	0.281996	0.280462	0.276803	0.27488	0.271343	0.267323	0.265443	0.257842	0.250724	0.248007	0.241754
CS12	0.0325276	0.0256447	0.0223342	0.0150042	0.00981874	0.0061933	0.000337011	-0.00476716	-0.00965746	-0.0116772	-0.0153298	-0.0152055	-0.0187197	-0.0262104
CS13	0.0403179	0.0406709	0.0407622	0.0439448	0.0425095	0.0428496	0.0424825	0.0410934	0.0378978	0.0392315	0.0373863	0.0366011	0.0339195	0.0355239
CS14	0.0101386	0.00505482	0.0030172	-0.00286066	-0.00594998	-0.00794747	-0.0110226	-0.0127673	-0.0171471	-0.0173804	-0.0205775	-0.0203165	-0.0237313	-0.0235074
CS15	0.218911	0.225492	0.220954	0.219077	0.219848	0.215387	0.217053	0.212703	0.212403	0.211394	0.212154	0.21014	0.205613	0.200976
PA1	0.217812	0.221802	0.220373	0.220459	0.220874	0.219359	0.218625	0.217065	0.213878	0.213558	0.212916	0.212082	0.207452	0.206219
PA2	0.202118	0.201245	0.19667	0.196791	0.197204	0.198605	0.199529	0.19609	0.196616	0.19826	0.200983	0.200668	0.199877	0.201725
PA4	0.129752	0.12851	0.125814	0.123894	0.120453	0.116209	0.111799	0.109658	0.10839	0.104666	0.105626	0.102235	0.0993942	0.095424
PA6	0.194373	0.185971	0.176635	0.173382	0.168308	0.170763	0.161957	0.159536	0.154981	0.152215	0.148692	0.146927	0.14678	0.140854
PA7	0.0125468	0.0119587	0.00898936	0.0071798	0.00171322	0.000355474	0.00104627	-0.00512092	-0.00817275	-0.0101354	-0.0116784	-0.012623	-0.015568	-0.0171073
PA8	-0.00721469	-0.0100598	-0.0102077	-0.0132453	-0.0146197	-0.011605	-0.0134553	-0.0157583	-0.0207355	-0.0191896	-0.018802	-0.0218234	-0.0244801	-0.0291521
PA9	0.183924	0.178878	0.17974	0.174621	0.173026	0.169486	0.16482	0.163261	0.161807	0.160404	0.156835	0.155065	0.15475	0.150216
PA10	0.0769971	0.0710404	0.0697671	0.06917	0.0640268	0.0629328	0.057585	0.0520952	0.0511783	0.0466096	0.0451724	0.0438861	0.0409447	0.0408381
PA12	0.0524587	0.0483167	0.0485293	0.0477747	0.044533	0.0418408	0.0409402	0.0391083	0.0402868	0.0386136	0.0357863	0.0317267	0.030256	0.0269577
PP1	0.178358	0.175831	0.174722	0.169442	0.164325	0.16132	0.157361	0.152648	0.148985	0.143695	0.138643	0.134182	0.128129	0.12316
PP2	0.29057	0.290265	0.288875	0.288363	0.289284	0.285869	0.288176	0.288788	0.290192	0.289749	0.289962	0.290901	0.289722	0.289664
PP3	0.257639	0.25275	0.250567	0.248377	0.243763	0.239665	0.232602	0.230241	0.222702	0.222895	0.218002	0.216591	0.214283	0.214
PP4	0.196172	0.193923	0.191703	0.192166	0.191086	0.188734	0.187389	0.186119	0.187057	0.187094	0.186438	0.186302	0.18641	0.183615
PP5	0.0451637	0.0424534	0.0397693	0.0375318	0.0331871	0.0284074	0.026619	0.0264751	0.0274596	0.0239873	0.022225	0.0192352	0.0174931	0.0165532
PP6	0.212015	0.208058	0.203016	0.19944	0.194823	0.188706	0.185899	0.182624	0.177348	0.169921	0.162032	0.159403	0.15875	0.152099
PP7	0.0327342	0.0277529	0.023846	0.0223611	0.0226102	0.0208074	0.0173236	0.0142111	0.0106036	0.00776836	0.00427669	0.00246508	0.000983994	9.60471e-05
PP8	0.0723236	0.0687025	0.0697022	0.065677	0.0629351	0.0603385	0.0588965	0.0564801	0.0521199	0.0494403	0.0475325	0.0440029	0.0429915	0.0391051
PP9	0.165538	0.166354	0.161798	0.162051	0.158018	0.156907	0.155336	0.154176	0.148171	0.148984	0.148075	0.147372	0.145303	0.144921
PP10	0.029666	0.0280681	0.030342	0.0283428	0.0266713	0.0276649	0.0258051	0.0287237	0.0272327	0.0220623	0.019627	0.0147535	0.0137213	0.0146438
PP11	0.0998754	0.0976773	0.0973281	0.0956298	0.097555	0.0961104	0.093089	0.0880793	0.0878322	0.0868125	0.0863289	0.0872478	0.08849	0.0866307
PP12	0.0810107	0.0790829	0.0774135	0.074333	0.0729861	0.0701261	0.0684279	0.0665359	0.0653981	0.0629817	0.0583093	0.0568637	0.0554558	0.0514841
PS1	0.159858	0.154647	0.155849	0.151526	0.150686	0.147878	0.144274	0.142732	0.140866	0.138023	0.138504	0.136507	0.130758	0.127431
PS2	0.290145	0.285837	0.284662	0.284658	0.277587	0.272177	0.269901	0.270894	0.267567	0.260446	0.258849	0.256628	0.253658	0.248626
PS4	0.0960791	0.092806	0.0909585	0.0870952	0.0858517	0.0816559	0.0755437	0.0732104	0.0727665	0.0684725	0.0675041	0.063841	0.0607636	0.058367
PS6	0.149184	0.143566	0.143988	0.141992	0.141552	0.137575	0.136201	0.137768	0.135921	0.133983	0.133962	0.129251	0.125582	0.121791
PS7	0.0556772	0.0542075	0.0527649	0.048892	0.0449346	0.0440637	0.0439255	0.0436492	0.0403152	0.0364594	0.0361853	0.0326933	0.0316119	0.029202
PS8	0.0605708	0.0593446	0.05696	0.0520359	0.0512536	0.050867	0.0487421	0.0460104	0.0419454	0.037695	0.0358457	0.0345619	0.0295356	0.0287538
PS9	0.153204	0.149316	0.147715	0.144662	0.139162	0.136492	0.132564	0.127613	0.124089	0.121184	0.115076	0.11071	0.106565	0.103448
PS10	0.0602354	0.0593919	0.0561472	0.0529299	0.0475568	0.0407015	0.0371944	0.0341935	0.0309037	0.0306051	0.0312971	0.0284989	0.0273829	0.0249717
PS11	0.117145	0.116242	0.113384	0.110982	0.10743	0.106844	0.108957	0.11065	0.113143	0.110401	0.108732	0.108707	0.11004	0.11073
PS12	0.161081	0.158637	0.158074	0.159134	0.157441	0.154073	0.152391	0.14886	0.146854	0.14189	0.138992	0.138055	0.133029	0.130835

## Sheet: Characteristic Path Length
	37	38	39	40	41	42	43	44	45	46	47	48	49	50
CA1	1.79834	1.7793	1.76026	1.74051	1.72388	1.70682	1.68842	1.67263	1.65632	1.63837	1.62233	1.60638	1.58786	1.57464
CA3	1.70411	1.68926	1.67474	1.65968	1.64599	1.63225	1.61882	1.60442	1.58829	1.57633	1.56363	1.54909	1.5372	1.52512
CA4	1.80003	1.78071	1.76351	1.74035	1.72354	1.706	1.68923	1.66787	1.65422	1.63627	1.62121	1.60281	1.58631	1.5725
CA5	2.00673	1.98963	1.96299	1.93682	1.91546	1.89594	1.87121	1.85633	1.84032	1.81775	1.75125	1.73346	1.71435	1.69674
CA6	1.70953	1.69224	1.67659	1.6618	1.64892	1.6332	1.62051	1.60722	1.59282	1.57742	1.56336	1.55051	1.53824	1.52632
CA7	1.68951	1.67545	1.66027	1.6474	1.63438	1.6203	1.60765	1.59525	1.5837	1.5695	1.55581	1.54404	1.5326	1.52079
CA8	1.70743	1.69083	1.67531	1.66091	1.64744	1.63291	1.61928	1.60501	1.58895	1.57346	1.55961	1.54834	1.53472	1.52239
CA9	1.72836	1.71164	1.69679	1.68332	1.66758	1.65381	1.63436	1.61486	1.60124	1.58761	1.5748	1.56156	1.54864	1.5372
CA10	1.76775	1.7492	1.73034	1.7141	1.69549	1.68009	1.65864	1.64367	1.6279	1.61223	1.59901	1.57931	1.56402	1.54318
CA11	1.71164	1.69365	1.67772	1.66296	1.64551	1.63061	1.61598	1.60087	1.58756	1.57291	1.56074	1.54807	1.53554	1.52382
CA12	1.71947	1.70295	1.68612	1.66812	1.65429	1.638	1.62365	1.60945	1.59582	1.58272	1.56757	1.55403	1.54159	1.52894
CA13	1.71742	1.70081	1.68202	1.66719	1.65302	1.63923	1.62508	1.6117	1.59685	1.58308	1.56962	1.5556	1.54404	1.53242
CA14	1.74495	1.72072	1.70568	1.69206	1.67226	1.65936	1.64576	1.63175	1.61855	1.60556	1.59412	1.58122	1.56893	1.55326
CA15	1.77136	1.75296	1.73685	1.71788	1.70015	1.68239	1.66742	1.65145	1.63552	1.61794	1.60226	1.58604	1.57241	1.55863
CP1	1.64951	1.6365	1.62419	1.61204	1.60053	1.58948	1.57817	1.56695	1.55619	1.54539	1.53463	1.52375	1.51306	1.50228
CP3	1.65711	1.64489	1.63306	1.62189	1.6095	1.59785	1.58515	1.57351	1.56254	1.55098	1.53972	1.52894	1.51636	1.50585
CP4	1.66669	1.65231	1.63793	1.62481	1.61236	1.60001	1.58834	1.57599	1.564	1.55262	1.54102	1.52998	1.51861	1.50714
CP5	1.66612	1.65224	1.63862	1.62569	1.61343	1.60144	1.58982	1.57835	1.56654	1.55451	1.543	1.53219	1.52107	1.50962
CP6	1.83126	1.81375	1.79316	1.76957	1.75321	1.73253	1.71483	1.70011	1.67636	1.66057	1.63866	1.62485	1.61002	1.59432
CP7	1.66851	1.65368	1.6403	1.62813	1.617	1.60442	1.59339	1.58245	1.57034	1.55951	1.54855	1.53767	1.52575	1.51506
CP8	1.69806	1.6833	1.66899	1.65406	1.64014	1.62699	1.61232	1.59817	1.58511	1.56973	1.55753	1.54445	1.53237	1.52063
CP9	1.69192	1.67568	1.6588	1.64342	1.62874	1.61516	1.60222	1.58961	1.57717	1.56493	1.55235	1.54002	1.52844	1.51633
CP11	1.67429	1.66021	1.64667	1.63386	1.62096	1.60795	1.59512	1.58249	1.57112	1.5587	1.54737	1.5361	1.52487	1.51351
CP12	1.67747	1.66193	1.64687	1.63443	1.62187	1.6095	1.59719	1.5854	1.57369	1.56183	1.54903	1.53767	1.52621	1.51506
CP13	1.71415	1.69943	1.68612	1.67144	1.65754	1.64449	1.63131	1.61657	1.59919	1.58631	1.57296	1.56036	1.54768	1.53554
CP14	1.67779	1.66487	1.65245	1.63907	1.62754	1.61587	1.60338	1.59168	1.58042	1.56911	1.55503	1.54414	1.53312	1.52043
CP15	1.64289	1.63072	1.61896	1.60733	1.59651	1.58556	1.57476	1.56384	1.55317	1.54293	1.53221	1.52202	1.51172	1.50148
CS1	1.65516	1.64119	1.6284	1.61534	1.60251	1.59	1.57774	1.56673	1.55501	1.54304	1.53237	1.52216	1.51163	1.50148
CS3	1.65211	1.63912	1.62622	1.61452	1.6026	1.59148	1.58006	1.56827	1.55683	1.54646	1.53583	1.52507	1.51456	1.50378
CS4	1.67907	1.66512	1.65133	1.63764	1.62549	1.6137	1.60106	1.58822	1.57571	1.56127	1.54948	1.53749	1.52632	1.51517
CS5	1.7237	1.70625	1.68719	1.66994	1.65197	1.63693	1.62155	1.60793	1.59214	1.57885	1.56513	1.55194	1.53949	1.52707
CS6	1.93414	1.88859	1.8716	1.83661	1.81663	1.79684	1.76167	1.74252	1.72457	1.69904	1.68566	1.66742	1.65202	1.63382
CS7	1.65975	1.64712	1.63397	1.62108	1.60886	1.5971	1.58452	1.57319	1.56204	1.55023	1.5392	1.5283	1.51638	1.50557
CS9	1.71815	1.69858	1.68211	1.66521	1.64671	1.63286	1.61571	1.60017	1.58722	1.57387	1.55922	1.54639	1.53276	1.51843
CS11	1.7338	1.71729	1.7004	1.68109	1.66592	1.65086	1.63404	1.61716	1.60169	1.5872	1.57316	1.56115	1.54789	1.53133
CS12	1.70011	1.68509	1.67083	1.65126	1.63709	1.62371	1.61207	1.59835	1.58718	1.57562	1.5629	1.55128	1.54027	1.52682
CS13	1.72106	1.70093	1.68393	1.66744	1.65031	1.63566	1.62258	1.60699	1.59266	1.57978	1.56693	1.55483	1.54159	1.52996
CS14	1.70509	1.69267	1.68057	1.66824	1.65199	1.63755	1.62563	1.60772	1.59569	1.58122	1.5678	1.55626	1.54536	1.53376
CS15	1.72086	1.70389	1.68807	1.67276	1.65611	1.64151	1.62867	1.61562	1.60272	1.5865	1.57316	1.55838	1.5445	1.53167
PA1	1.67031	1.65666	1.64346	1.63022	1.61785	1.60545	1.59312	1.58117	1.56936	1.5574	1.54593	1.53426	1.52216	1.51117
PA2	1.68346	1.66876	1.65334	1.64037	1.62578	1.61259	1.59889	1.5867	1.57353	1.56104	1.54778	1.53494	1.52298	1.5106
PA4	1.63773	1.62658	1.61559	1.60479	1.59434	1.58388	1.57273	1.56174	1.55157	1.54141	1.53101	1.52073	1.5106	1.50048
PA6	1.67652	1.66164	1.64656	1.63136	1.61755	1.60438	1.59139	1.57915	1.56702	1.55344	1.54159	1.53033	1.51715	1.50635
PA7	1.64125	1.6294	1.61821	1.60745	1.59628	1.58549	1.57505	1.56354	1.55303	1.54234	1.53171	1.52159	1.51142	1.50098
PA8	1.83017	1.81297	1.79848	1.78114	1.7662	1.72745	1.71294	1.69388	1.68032	1.66617	1.65274	1.63891	1.62654	1.61386
PA9	1.68209	1.66867	1.65552	1.64171	1.63004	1.61757	1.60474	1.59211	1.58069	1.56893	1.55651	1.54461	1.53203	1.52013
PA10	1.67213	1.65873	1.64703	1.63475	1.62299	1.61027	1.59746	1.58424	1.57305	1.56104	1.54982	1.53767	1.52655	1.51547
PA12	1.63477	1.62387	1.613	1.60244	1.59196	1.58165	1.57137	1.56106	1.5508	1.5407	1.53049	1.52038	1.51031	1.5002
PP1	1.64706	1.63454	1.62235	1.60995	1.59785	1.58652	1.57562	1.56472	1.55399	1.54325	1.53274	1.52243	1.51206	1.50189
PP2	1.7166	1.69979	1.68023	1.66378	1.64803	1.63388	1.61643	1.60144	1.58731	1.57355	1.55949	1.5452	1.53067	1.51695
PP3	1.66987	1.65554	1.64094	1.62681	1.61377	1.59969	1.58727	1.57539	1.56318	1.55189	1.54056	1.52976	1.5185	1.50751
PP4	1.64703	1.63525	1.62344	1.61163	1.60024	1.58893	1.57812	1.56707	1.55633	1.54568	1.53485	1.5243	1.51358	1.502
PP5	1.63124	1.62094	1.61079	1.60067	1.59057	1.58031	1.57021	1.5602	1.55007	1.54006	1.53003	1.52004	1.51001	1.5
PP6	1.66817	1.65413	1.64066	1.62599	1.61307	1.60078	1.58661	1.57469	1.56329	1.55203	1.54054	1.52894	1.51786	1.50635
PP7	1.6441	1.63311	1.62194	1.61079	1.5999	1.58895	1.57776	1.56714	1.55615	1.54557	1.53431	1.52339	1.51301	1.50214
PP8	1.78554	1.76972	1.74709	1.73196	1.7154	1.69674	1.68184	1.66726	1.64776	1.63304	1.61753	1.60185	1.57867	1.5647
PP9	1.66778	1.65543	1.64125	1.62974	1.61785	1.60574	1.59389	1.58174	1.56993	1.5566	1.54527	1.5331	1.52157	1.51012
PP10	1.66642	1.65245	1.63984	1.62715	1.61577	1.60365	1.59223	1.58079	1.5695	1.55835	1.54748	1.53622	1.52305	1.51231
PP11	1.65126	1.63871	1.6271	1.615	1.60326	1.59173	1.58035	1.56834	1.5574	1.54609	1.53558	1.5248	1.51429	1.50389
PP12	1.63943	1.6282	1.61687	1.60517	1.59446	1.5839	1.57355	1.56313	1.55223	1.54191	1.53155	1.52123	1.51074	1.50061
PS1	1.66014	1.64474	1.63147	1.61894	1.60727	1.592	1.58015	1.56905	1.55781	1.54714	1.53617	1.52523	1.51461	1.50421
PS2	1.68218	1.66601	1.64913	1.63393	1.6203	1.60677	1.59332	1.5794	1.56579	1.55451	1.54118	1.52923	1.51724	1.50621
PS4	1.64376	1.63268	1.62174	1.61102	1.59962	1.58843	1.57676	1.56607	1.55528	1.54493	1.5344	1.52398	1.51351	1.50321
PS6	1.69904	1.68382	1.66935	1.65001	1.63554	1.62153	1.60813	1.59302	1.57828	1.56507	1.55308	1.53981	1.52826	1.51531
PS7	1.64767	1.63577	1.62374	1.61273	1.60169	1.59	1.57892	1.56736	1.55553	1.54423	1.53362	1.52321	1.51288	1.50255
PS8	1.73872	1.72447	1.7063	1.68687	1.6709	1.65497	1.641	1.62729	1.61177	1.59712	1.58438	1.57146	1.55628	1.54366
PS9	1.69233	1.67561	1.65952	1.6461	1.62997	1.61498	1.60253	1.58857	1.57594	1.56368	1.55094	1.53842	1.52641	1.51397
PS10	1.67122	1.65638	1.64419	1.63156	1.61928	1.60652	1.59434	1.58238	1.56957	1.55842	1.5475	1.53524	1.52389	1.51297
PS11	1.65399	1.64046	1.62786	1.61448	1.60265	1.59095	1.57949	1.56791	1.55603	1.54505	1.53385	1.52339	1.51272	1.50221
PS12	1.65224	1.64028	1.62483	1.61277	1.60153	1.59	1.57746	1.56602	1.55521	1.54443	1.53353	1.52286	1.51238	1.50209
