# Supplementary material for: Brain Networks Reveal the Effects of Antipsychotic Drugs on Schizophrenia Patients and Controls
Source: Front Psychiatry. 2019 Sep 12;10:611. doi: 10.3389/fpsyt.2019.00611 (PMC6752631; doi:10.3389/fpsyt.2019.00611)
Supplement: Supplementary file 2 [file DataSheet_2.xlsx]

## Sheet: Healthy volunteers
Identifier	Age	Sex	Handedness	BMI	Smoker	Employment	Years of education	NART_IQ	MINI
					(0=no, 1=yes, 2=nicotine replacement, 3=ex-smoker)
C1	46	M	R	22.9	0	IT engineer	15	118.88	ok
C2	22	M	R	22	3	DJ	10	110	some anxiety problems (OCPD?)
C3	45	M	R	28.4	0	IT technician	12	109.68	ok
C4	24	M	R	22.5	0	PhD student	16	121.64	ok
C5	35	M	R		0	junior doctor	16	104.16	ok
C6	48	M	R	25	0	photographer	12	120.72	ok
C7	26	M	R	23	0	architect	15	115.2	ok
C8	44	M	R		1	music teacher	10	117.04	ok
C9	26	M	R		1	ARU student	13	105	drug abuse in the past
C10	36	M	R	25	0	policeman	10	110.6	ok
C11	24	M	R	18.9	3	ARU student	14	112.44	ok
C12	36	M	R	19.1	0	IT technician	12	106	ok
C13	36	M	L	25	3	nurse	15	111.52	ok
C14	23	M	L	20	0	psychology student	14	121.64	ok
C15	21	F	R	19	3	sociology student	15	113.36	ok

## Sheet: Patients with schizophrenia
Identifier	Age	Sex	Handedness	BMI	Smoker	Employment	Years of education	NART_IQ		Medication [mg/day]		PANSS_total	PANSS_P	PANSS_N	PANSS_G	BDI
					(0=no, 1=yes, 2=nicotine replacement)
P1	45	M	R	29.3	1	unemployed	14	114.28		clozapine 200		31	2	15	14	1
P2	43	M	R	26.3	2	unemployed	9	107.84		clozapine 250		63	15	13	35	38
P3	47	M	R	23.8	2	unemployed	12	112.44		clozapine 150, diazepam 5-10, procyclidine 10		55	10	15	30	5
P4	42	M	R	33.5	3	teacher	16	122.56		clozapine 220		4	0	2	2	0
P5	28	M	R	28.4	0	unemployed	14	100.48		risperidone 3		37	4	10	23	21
P6	40	M	R	27.5	1	teacher	16	127.16		aripiprazole 15, valproate 1600, trimipramine 50		23	2	3	18	9
P7	32	F	R	24	0	master degree	16	124.4		olanzapine 20, mirtazapine 45		38	5	14	19	28
P8	22	M	L	24.7	3	student	13	108.76		aripiprazole 15		6	0	1	5	8
P9	19	F	L	23.2	0	apprentice	12	116.12		olanzapine 5		8	1	1	6	12
P10	28	M	R	33.1	1	unemployed	10	112.44		amisulpride 800, fluoxetine 20		28	4	8	16	14
P11	27	M	R	30.9	1	diploma in printing, unemployed	10	98.46		clozapine 600		26	4	13	9	0
P12	26	M	R	23.2	0	cook	12	104.16		clozapine 175		14	1	5	8	3
