# Supplementary material for: Brain Networks Reveal the Effects of Antipsychotic Drugs on Schizophrenia Patients and Controls
Source: Front Psychiatry. 2019 Sep 12;10:611. doi: 10.3389/fpsyt.2019.00611 (PMC6752631; doi:10.3389/fpsyt.2019.00611)
Supplement: Supplementary file 3 [file DataSheet_3.xlsx]

## Sheet: placebo
individual	0-back	1-back	2-back	3-back
CP1	1	0.8	1	0.9
CP2	1	0.8	0.7	0.7
CP3	1	1	1	0.9
CP4	1	0.9	1	0.8
CP5	1	0.8	0.6	0.9
CP6	1	1	0.9	0.5
CP7	1	1	0.8	0.7
CP8	0.9	0.8	1	0.5
CP9	0.8	0.5	0.3	0
CP10	1	1	1	0.6
CP11	1	1	0.7	0.5
CP12	1	1	0.9	0.8
CP13	1	0.9	0.9	0.6
CP14	0.6	1	0.8	0.8
CP15	1	0.3	0.8	0.5
PP1	1	0.9	0.9	0.7
PP2	1	0.9	0.8	0.4
PP3	1	0.6	0.4	0.3
PP4	1	1	0.9	0.9
PP5	1	0.6	0.5	0.3
PP6	0.9	0.7	0.6	0.5
PP7	1	0.7	0.8	0.7
PP8	1	0.9	0.7	0.9
PP9	1	1	0.7	0.8
PP10	1	1	1	0.7

## Sheet: aripiprazole
individual	0-back	1-back	2-back	3-back
CA1	1	0.6	0.6	0.4
CA2	1	0.9	0.7	0.8
CA3	1	1	1	1
CA4	1	0.9	1	0.7
CA5	1	0.7	0.9	0.6
CA6	1	0.9	0.6	0.1
CA7	1	0.8	0.6	0.6
CA8	1	0.8	0.7	0.3
CA9	0.5	0.2	0.4	0.2
CA10	1	0.8	0.4	0.6
CA11	1	0.8	0.6	0.6
CA12	1	0.8	0.3	0.5
CA13	0.9	0.9	0.4	0.5
CA14	0.7	0.95	0.85	0.8
CA15	1	0.7	0.7	0.7
PA1	1	0.8	0.6	0.5
PA2	1	0.7	0.6	0.1
PA3	0.9	0.8	0.4	0.3
PA4	1	0.2	0.8	0.3
PA5	1	0.9	0.5	0.2
PA6	0.9	0.5	0.5	0.5
PA7	1	0.8	0.8	0.6
PA8	1	0.9	1	0.8
PA9	0.9	1	0.9	0.8
PA10	1	0.8	1	0.9

## Sheet: sulpiride
individual	0-back	1-back	2-back	3-back
CS1	1	0.9	1	0.8
CS2	1	0.9	0.7	0.3
CS3	1	1	1	0.6
CS4	1	1	1	0.6
CS5	1	0.6	0.9	0.7
CS6	1	1	1	0.7
CS7	1	1	1	0.8
CS8	1	0.9	0.8	0.3
CS9	1	0.7	0.4	0.2
CS10	0.6	0.7	0.8	0.8
CS11	1	1	0.6	0.6
CS12	1	1	0.9	0.6
CS13	1	0.7	0.6	0.3
CS14	0.8	0.9	0.9	0.8
CS15	1	0.7	0.9	0.7
PS1	1	1	0.9	0.9
PS2	0.9	0.3	0.2	0.5
PS3	0.9	0.9	0.3	0.4
PS4	1	0.8	1	0.4
PS5	1	0.8	1	0.6
PS6	1	0.8	0.8	0.9
PS7	1	1	0.8	0.5
PS8	1	1	1	1
PS9	0.9	0.6	0.9	0.7
PS10	0.9	0.9	1	1
