# Supplementary material for: Brain Networks Reveal the Effects of Antipsychotic Drugs on Schizophrenia Patients and Controls
Source: Front Psychiatry. 2019 Sep 12;10:611. doi: 10.3389/fpsyt.2019.00611 (PMC6752631; doi:10.3389/fpsyt.2019.00611)
Supplement: Supplementary file 4 [file DataSheet_4.xlsx]

## Sheet: Sheet1
Games-Howell post-hoc test, patients only
Efficiency
	placebo-aripiprazole	placebo-sulpiride	aripiprazole-sulpiride
df'	15.9237	13.6107	13.0602
q_critical (approx)	3.66	3.71	3.73
critical difference	0.00650244	0.0053383	0.00564317
observed difference	-0.000334902	0.000565333	-0.000565333
Clustering
	placebo-aripiprazole	placebo-sulpiride	aripiprazole-sulpiride
df'	15.7991	15.961	15.9353
q_critical (approx)	3.66	3.66	3.66
critical difference	0.0446414	0.0431281	0.0456589
observed difference	0.000537345	0.0110375	0.0110375
